# Supplementary material for: Seroprevalence and risk factors associated with bovine tuberculosis in cattle in Eastern Bhutan
Source: PLoS Negl Trop Dis. 2024 May 28;18(5):e0012223. doi: 10.1371/journal.pntd.0012223 (PMC11161125; doi:10.1371/journal.pntd.0012223)
Supplement: S1 Data — (XLSX) [file pntd.0012223.s002.xlsx]

## Sheet: Sheet 1 - btb copy
Districts	Sub districts	Breed	Age	Sex	Source	bcs	Cough	RD	ND	Results
Lhuentse	Tsenkhar	Crossbred	4	M	Within District	4	No	No	No	Positive
Lhuentse	Tsenkhar	Crossbred	11	F	Within District	2	Occasionally	No	Occasionally	Positive
Lhuentse	Maenbi	Indigenous	7	F	Other Country	4	Occasionally	Occasionally	No	Positive
Lhuentse	Maenbi	Indigenous	4	F	Within District	4	Occasionally	Occasionally	No	Positive
Lhuentse	Tsenkhar	Crossbred	7	F	Within District	2	No	No	No	Negative
Lhuentse	Tsenkhar	Crossbred	8	F	Within District	2	Occasionally	Occasionally	No	Negative
Lhuentse	Jaray	Crossbred	5	F	Other Districts	4	No	No	No	Negative
Lhuentse	Tsenkhar	Crossbred	1	F	Within District	4	No	No	No	Negative
Lhuentse	Tsenkhar	Indigenous	7	F	Within District	2	No	No	Occasionally	Negative
Lhuentse	Tsenkhar	Indigenous	5	F	Within District	2	Occasionally	No	No	Negative
Lhuentse	Tsenkhar	Indigenous	4	M	Within District	4	No	No	No	Negative
Lhuentse	Jaray	Indigenous	7	M	Within District	2	Frequently	Frequently	Frequently	Negative
Lhuentse	Jaray	Indigenous	2	F	Within District	2	No	No	No	Negative
Lhuentse	Jaray	Indigenous	2	F	Within District	4	No	No	No	Negative
Lhuentse	Jaray	Indigenous	4	M	Within District	4	No	No	No	Negative
Lhuentse	Jaray	Indigenous	3	F	Within District	2	No	Occasionally	Occasionally	Negative
Lhuentse	Jaray	Indigenous	8	F	Within District	2	No	No	Occasionally	Negative
Lhuentse	Jaray	Indigenous	6	F	Within District	2	Occasionally	No	No	Negative
Lhuentse	Jaray	Indigenous	2	M	Within District	2	Occasionally	Occasionally	Occasionally	Negative
Lhuentse	Tsenkhar	Indigenous	5	F	Within District	4	No	No	No	Negative
Lhuentse	Jaray	Indigenous	5	F	Within District	2	Occasionally	Occasionally	Occasionally	Negative
Lhuentse	Tsenkhar	Indigenous	3	M	Within District	2	No	No	No	Negative
Lhuentse	Tsenkhar	Indigenous	5	M	Within District	2	No	No	No	Negative
Lhuentse	Tsenkhar	Indigenous	7	F	Within District	2	No	No	No	Negative
Lhuentse	Tsenkhar	Indigenous	6	F	Within District	4	No	Occasionally	No	Negative
Lhuentse	Jaray	Indigenous	8	F	Within District	4	No	No	No	Negative
Lhuentse	Jaray	Indigenous	3	F	Within District	4	Occasionally	No	Occasionally	Negative
Lhuentse	Tsenkhar	Crossbred	4	M	Within District	2	Frequently	Occasionally	No	Negative
Lhuentse	Tsenkhar	Crossbred	5	F	Within District	2	No	No	No	Negative
Lhuentse	Tsenkhar	Crossbred	8	F	Within District	2	Occasionally	No	No	Negative
Lhuentse	Tsenkhar	Crossbred	9	F	Within District	2	Occasionally	Occasionally	No	Negative
Lhuentse	Tsenkhar	Crossbred	9	F	Within District	2	Occasionally	Occasionally	Occasionally	Negative
Lhuentse	Jaray	Indigenous	4	F	Within District	4	No	No	No	Negative
Lhuentse	Tsenkhar	Indigenous	5	F	Within District	4	No	No	No	Negative
Lhuentse	Maedtso	Indigenous	5	F	Within District	2	Frequently	Occasionally	Occasionally	Negative
Lhuentse	Maedtso	Indigenous	3	M	Within District	2	Occasionally	Occasionally	Occasionally	Negative
Lhuentse	Maedtso	Indigenous	2	M	Within District	4	Occasionally	No	No	Negative
Lhuentse	Maenbi	Indigenous	2	F	Same herd	4	No	No	No	Negative
Lhuentse	Tsenkhar	Crossbred	2	M	Within District	2	No	No	No	Negative
Lhuentse	Minjay	Crossbred	9	F	Within District	2	Occasionally	No	No	Negative
Lhuentse	Tsenkhar	Crossbred	3	F	Within District	2	Occasionally	No	No	Negative
Lhuentse	Jaray	Crossbred	6	F	Within District	2	Occasionally	No	Occasionally	Negative
Lhuentse	Minjay	Indigenous	3	F	Within District	4	No	No	No	Negative
Lhuentse	Maedtso	Crossbred	4	F	Other Districts	2	Occasionally	No	No	Negative
Lhuentse	Maedtso	Crossbred	6	F	Other Districts	4	No	No	No	Negative
Lhuentse	Maedtso	Crossbred	2	F	Within District	2	Occasionally	No	No	Negative
Lhuentse	Maedtso	Indigenous	5	F	Within District	2	Occasionally	Occasionally	Occasionally	Negative
Lhuentse	Maedtso	Crossbred	5	F	Other Districts	4	Occasionally	No	No	Negative
Lhuentse	Maedtso	Indigenous	8	F	Within District	2	No	No	No	Negative
Lhuentse	Maedtso	Crossbred	5	F	Other Districts	2	Occasionally	Occasionally	No	Negative
Lhuentse	Maedtso	Indigenous	3	M	Within District	2	Occasionally	No	No	Negative
Lhuentse	Maedtso	Indigenous	1	M	Within District	4	No	No	Occasionally	Negative
Lhuentse	Maenbi	Crossbred	6	F	Other Districts	4	Occasionally	No	No	Negative
Lhuentse	Maenbi	Crossbred	4	F	Within District	4	Occasionally	No	No	Negative
Lhuentse	Maenbi	Crossbred	7	F	Within District	4	Occasionally	Occasionally	No	Negative
Lhuentse	Tsenkhar	Crossbred	8	F	Within District	4	Occasionally	Occasionally	Occasionally	Negative
Lhuentse	Maenbi	Indigenous	2	F	Within District	4	No	No	No	Negative
Lhuentse	Minjay	Crossbred	8	F	Other Districts	4	Occasionally	Occasionally	No	Negative
Lhuentse	Maenbi	Crossbred	3	F	Other Districts	4	No	No	No	Negative
Lhuentse	Minjay	Crossbred	9	F	Other Districts	2	No	No	No	Negative
Lhuentse	Maenbi	Indigenous	1	F	Within District	4	Frequently	Occasionally	No	Negative
Lhuentse	Maenbi	Crossbred	4	F	Within District	2	Frequently	Occasionally	Occasionally	Negative
Lhuentse	Minjay	Crossbred	5	F	Other Districts	2	Occasionally	No	Occasionally	Negative
Lhuentse	Minjay	Indigenous	3	M	Within District	2	Occasionally	No	Occasionally	Negative
Lhuentse	Minjay	Crossbred	7	F	Other Districts	2	No	No	No	Negative
Lhuentse	Minjay	Crossbred	7	F	Other Districts	4	No	No	No	Negative
Lhuentse	Minjay	Crossbred	5	F	Other Districts	2	Occasionally	No	No	Negative
Lhuentse	Minjay	Indigenous	5	M	Within District	2	No	No	No	Negative
Lhuentse	Maenbi	Indigenous	2	F	Within District	4	No	No	No	Negative
Lhuentse	Minjay	Crossbred	7	F	Within District	2	No	No	No	Negative
Lhuentse	Minjay	Crossbred	6	F	Within District	2	Frequently	Occasionally	Occasionally	Negative
Lhuentse	Minjay	Crossbred	8	F	Other Districts	2	Occasionally	Occasionally	Occasionally	Negative
Lhuentse	Minjay	Crossbred	7	F	Within District	4	No	No	No	Negative
Lhuentse	Tsenkhar	Indigenous	8	F	Within District	2	Occasionally	No	Occasionally	Negative
Lhuentse	Minjay	Indigenous	10	F	Within District	2	Frequently	No	Occasionally	Negative
Lhuentse	Maenbi	Crossbred	1	F	Other Districts	4	Occasionally	Occasionally	Occasionally	Negative
Lhuentse	Tsenkhar	Crossbred	7	F	Within District	2	No	No	No	Negative
Lhuentse	Maenbi	Indigenous	10	F	Other Country	4	No	No	No	Negative
Lhuentse	Gangzur	Crossbred	2	F	Other Districts	4	Frequently	Frequently	Occasionally	Negative
Lhuentse	Gangzur	Crossbred	6	F	Other Districts	4	Frequently	Frequently	Occasionally	Negative
Lhuentse	Gangzur	Crossbred	5	F	Other Districts	4	Occasionally	Occasionally	No	Negative
Lhuentse	Gangzur	Indigenous	8	F	Within District	4	No	No	No	Negative
Lhuentse	Minjay	Indigenous	6	F	Within District	2	Occasionally	No	Occasionally	Negative
Lhuentse	Khoma	Indigenous	2	F	Within District	4	Occasionally	Occasionally	No	Negative
Lhuentse	Gangzur	Crossbred	7	F	Other Districts	4	No	No	No	Negative
Lhuentse	Gangzur	Crossbred	5	F	Other Districts	4	No	No	No	Negative
Lhuentse	Gangzur	Crossbred	9	F	Other Districts	2	No	No	No	Negative
Lhuentse	Gangzur	Crossbred	6	F	Other Districts	4	No	No	No	Negative
Lhuentse	Gangzur	Crossbred	9	F	Other Districts	2	Occasionally	No	No	Negative
Lhuentse	Gangzur	Crossbred	10	F	Other Districts	4	Occasionally	Occasionally	No	Negative
Lhuentse	Khoma	Crossbred	6	F	Other Districts	4	No	No	No	Negative
Lhuentse	Khoma	Indigenous	1	M	Within District	2	No	No	No	Negative
Lhuentse	Khoma	Crossbred	4	F	Other Country	4	No	No	No	Negative
Lhuentse	Gangzur	Crossbred	2	M	Within District	2	No	No	No	Negative
Lhuentse	Khoma	Crossbred	5	F	Other Districts	4	No	No	No	Negative
Lhuentse	Khoma	Crossbred	5	F	Other Districts	4	No	No	No	Negative
Lhuentse	Khoma	Indigenous	4	F	Within District	2	Frequently	Frequently	No	Negative
Lhuentse	Khoma	Crossbred	9	F	Other Districts	4	Occasionally	Occasionally	Occasionally	Negative
Lhuentse	Minjay	Crossbred	9	F	Other Districts	4	Occasionally	No	No	Negative
Lhuentse	Gangzur	Crossbred	5	F	Within District	2	Occasionally	No	No	Negative
Lhuentse	Gangzur	Crossbred	14	F	Within District	4	No	No	No	Negative
Lhuentse	Gangzur	Crossbred	8	F	Other Districts	4	Frequently	Frequently	No	Negative
Lhuentse	Khoma	Indigenous	15	F	Within District	4	No	No	No	Negative
Lhuentse	Khoma	Crossbred	8	F	Other Country	4	No	No	No	Negative
Lhuentse	Gangzur	Crossbred	5	F	Within District	4	No	No	No	Negative
Lhuentse	Gangzur	Crossbred	5	F	Within District	4	No	No	No	Negative
Lhuentse	Gangzur	Crossbred	1	F	Within District	4	Occasionally	Occasionally	No	Negative
Lhuentse	Khoma	Indigenous	6	F	Within District	4	Frequently	Occasionally	No	Negative
Lhuentse	Khoma	Crossbred	7	F	Other Country	4	No	No	No	Negative
Lhuentse	Khoma	Crossbred	4	F	Within District	2	Frequently	Occasionally	Occasionally	Negative
Lhuentse	Khoma	Crossbred	7	F	Within District	4	Occasionally	Occasionally	Occasionally	Negative
Lhuentse	Gangzur	Crossbred	4	F	Within District	4	Occasionally	Occasionally	No	Negative
Lhuentse	Khoma	Indigenous	5	F	Within District	2	Frequently	Frequently	Frequently	Negative
Lhuentse	Khoma	Crossbred	3	F	Within District	2	Occasionally	No	Occasionally	Negative
Lhuentse	Gangzur	Crossbred	3	F	Within District	4	No	No	No	Negative
Lhuentse	Gangzur	Crossbred	2	F	Within District	4	Occasionally	Occasionally	No	Negative
Lhuentse	Gangzur	Indigenous	5	F	Within District	2	No	No	No	Negative
Lhuentse	Gangzur	Indigenous	9	F	Within District	2	No	No	No	Negative
Lhuentse	Khoma	Indigenous	4	F	Within District	4	No	No	No	Negative
Lhuentse	Gangzur	Indigenous	2	F	Within District	4	Occasionally	Occasionally	No	Negative
Lhuentse	Gangzur	Indigenous	1	M	Within District	4	No	No	No	Negative
Lhuentse	Gangzur	Crossbred	8	F	Within District	2	No	No	No	Negative
Lhuentse	Gangzur	Crossbred	1	M	Within District	4	No	No	No	Negative
Lhuentse	Gangzur	Crossbred	2	F	Other Districts	2	Frequently	Frequently	No	Negative
Lhuentse	Gangzur	Crossbred	1	F	Within District	4	Occasionally	No	No	Negative
Lhuentse	Gangzur	Indigenous	5	F	Within District	5	No	Occasionally	Occasionally	Negative
Lhuentse	Gangzur	Crossbred	7	F	Other Districts	2	Occasionally	Occasionally	No	Negative
Lhuentse	Gangzur	Indigenous	7	F	Within District	2	Frequently	Frequently	No	Negative
Lhuentse	Gangzur	Crossbred	5	F	Other Districts	4	Frequently	Frequently	No	Negative
Lhuentse	Gangzur	Crossbred	7	M	Other Districts	4	Frequently	Frequently	Occasionally	Negative
Lhuentse	Gangzur	Crossbred	1	M	Within District	4	No	No	No	Negative
Lhuentse	Kurtoe	Crossbred	3	F	Other Districts	4	No	No	No	Negative
Lhuentse	Kurtoe	Crossbred	4	F	Other Districts	4	Occasionally	Occasionally	Occasionally	Negative
Lhuentse	Kurtoe	Crossbred	3	F	Other Districts	4	Occasionally	No	No	Negative
Lhuentse	Kurtoe	Crossbred	1	F	Other Districts	4	Frequently	Occasionally	No	Negative
Lhuentse	Gangzur	Indigenous	6	F	Within District	4	No	No	No	Negative
Lhuentse	Kurtoe	Crossbred	5	F	Other Districts	4	No	No	No	Negative
Lhuentse	Kurtoe	Indigenous	2	F	Within District	4	Occasionally	Occasionally	Occasionally	Negative
Lhuentse	Kurtoe	Crossbred	4	F	Other Districts	2	Occasionally	Occasionally	Occasionally	Negative
Lhuentse	Kurtoe	Crossbred	5	F	Within District	4	Occasionally	No	No	Negative
Lhuentse	Kurtoe	Crossbred	12	F	Other Districts	2	Frequently	Occasionally	Occasionally	Negative
Lhuentse	Kurtoe	Crossbred	6	F	Other Districts	2	Frequently	Frequently	Occasionally	Negative
Lhuentse	Kurtoe	Crossbred	6	F	Other Districts	4	Frequently	Frequently	Occasionally	Negative
Lhuentse	Kurtoe	Crossbred	1	M	Within District	2	Frequently	Occasionally	No	Negative
Lhuentse	Kurtoe	Crossbred	6	F	Other Districts	2	Frequently	Frequently	No	Negative
Lhuentse	Kurtoe	Crossbred	1	M	Other Districts	4	Frequently	Frequently	No	Negative
Lhuentse	Kurtoe	Crossbred	9	F	Other Districts	4	Occasionally	Occasionally	No	Negative
Lhuentse	Kurtoe	Crossbred	6	F	Other Districts	4	Occasionally	Occasionally	No	Negative
Lhuentse	Kurtoe	Indigenous	1	M	Within District	2	Frequently	Frequently	Frequently	Negative
Lhuentse	Kurtoe	Crossbred	4	M	Other Districts	2	No	No	No	Negative
Mongar	Gongdu	Crossbred	3	F	Same herd	4	No	No	No	Positive
Mongar	Drametse	Indigenous	4	F	Same herd	2	No	No	No	Positive
Mongar	Thangrong	Indigenous	8	F	Same herd	3	Occasionally	No	No	Positive
Mongar	Chaskar	Crossbred	6	F	Same herd	2	No	No	No	Positive
Mongar	Chaskar	Crossbred	5	F	Same herd	2	No	Occasionally	No	Positive
Mongar	Chali	Crossbred	6	F	Within District	4	No	No	No	Positive
Mongar	Saling	Crossbred	5	F	Same herd	3	No	No	No	Positive
Mongar	Monggar	Crossbred	5	F	Same herd	3	No	No	No	Positive
Mongar	Monggar	Indigenous	3	F	Same herd	3	No	No	No	Positive
Mongar	Chaskar	Crossbred	5	F	Within District	2	Occasionally	No	No	Positive
Mongar	Chali	Crossbred	5	F	Same herd	4	Occasionally	No	No	Positive
Mongar	Thangrong	Crossbred	6	F	Same herd	3	No	No	No	Positive
Mongar	Thangrong	Crossbred	5	F	Same herd	3	No	No	No	Positive
Mongar	Chaskar	Crossbred	7	F	Same herd	3	No	No	No	Positive
Mongar	Gongdu	Crossbred	5	F	Within District	4	No	No	No	Negative
Mongar	Gongdu	Crossbred	19	F	Other Districts	3	No	No	No	Negative
Mongar	Gongdu	Crossbred	3	F	Within District	4	No	No	No	Negative
Mongar	Gongdu	Crossbred	3	F	Same herd	3	No	No	No	Negative
Mongar	Gongdu	Crossbred	7	F	Other Districts	3	No	No	No	Negative
Mongar	Gongdu	Crossbred	3	F	Same herd	4	No	No	No	Negative
Mongar	Gongdu	Indigenous	10	M	Same herd	4	No	No	No	Negative
Mongar	Thangrong	Indigenous	4	F	Within District	3	No	No	No	Negative
Mongar	Gongdu	Crossbred	8	F	Other Districts	4	No	No	No	Negative
Mongar	Gongdu	Crossbred	7	F	Other Districts	4	No	No	No	Negative
Mongar	Gongdu	Crossbred	4	F	Within District	5	No	No	No	Negative
Mongar	Silambi	Crossbred	3	F	Same herd	4	No	No	No	Negative
Mongar	Gongdu	Crossbred	7	F	Within District	2	No	No	No	Negative
Mongar	Jurmed	Crossbred	5	F	Same herd	4	No	No	No	Negative
Mongar	Silambi	Crossbred	3	M	Same herd	3	No	No	No	Negative
Mongar	Silambi	Crossbred	7	F	Within District	5	No	No	No	Negative
Mongar	Silambi	Indigenous	6	F	Same herd	4	No	No	No	Negative
Mongar	Silambi	Indigenous	3	M	Same herd	3	No	No	No	Negative
Mongar	Jurmed	Indigenous	6	F	Within District	4	No	No	No	Negative
Mongar	Silambi	Indigenous	3	M	Same herd	4	No	No	No	Negative
Mongar	Jurmed	Crossbred	3	F	Same herd	3	No	No	No	Negative
Mongar	Silambi	Crossbred	10	F	Within District	3	No	No	No	Negative
Mongar	Silambi	Crossbred	10	F	Same herd	3	No	No	No	Negative
Mongar	Jurmed	Crossbred	3	M	Same herd	3	No	No	No	Negative
Mongar	Jurmed	Crossbred	3	M	Same herd	3	No	No	No	Negative
Mongar	Silambi	Indigenous	3	F	Same herd	4	No	No	No	Negative
Mongar	Jurmed	Indigenous	6	F	Within District	4	No	No	No	Negative
Mongar	Jurmed	Indigenous	12	F	Same herd	4	No	No	No	Negative
Mongar	Jurmed	Crossbred	3	F	Same herd	3	No	No	No	Negative
Mongar	Jurmed	Indigenous	8	F	Within District	3	No	No	No	Negative
Mongar	Jurmed	Indigenous	3	F	Same herd	3	No	No	No	Negative
Mongar	Jurmed	Indigenous	3	M	Same herd	3	No	No	No	Negative
Mongar	Jurmed	Indigenous	8	F	Same herd	3	No	No	No	Negative
Mongar	Jurmed	Indigenous	3	M	Same herd	3	No	No	No	Negative
Mongar	Jurmed	Indigenous	3	F	Same herd	3	No	No	No	Negative
Mongar	Jurmed	Crossbred	6	F	Same herd	3	No	No	No	Negative
Mongar	Jurmed	Indigenous	3	F	Same herd	3	No	No	No	Negative
Mongar	Jurmed	Crossbred	3	M	Same herd	3	No	No	No	Negative
Mongar	Jurmed	Crossbred	7	F	Same herd	3	No	No	No	Negative
Mongar	Jurmed	Crossbred	4	F	Same herd	3	No	No	No	Negative
Mongar	Kengkhar	Crossbred	15	F	Within District	3	No	No	No	Negative
Mongar	Jurmed	Crossbred	3	F	Same herd	4	No	No	No	Negative
Mongar	Kengkhar	Crossbred	4	M	Same herd	4	No	No	No	Negative
Mongar	Kengkhar	Crossbred	5	F	Same herd	3	No	No	No	Negative
Mongar	Kengkhar	Crossbred	3	M	Same herd	3	No	No	No	Negative
Mongar	Kengkhar	Crossbred	3	M	Same herd	3	No	No	No	Negative
Mongar	Kengkhar	Indigenous	5	F	Same herd	3	No	No	No	Negative
Mongar	Kengkhar	Indigenous	3	F	Same herd	3	No	No	No	Negative
Mongar	Kengkhar	Crossbred	3	F	Same herd	3	No	No	No	Negative
Mongar	Silambi	Indigenous	3	F	Same herd	3	No	No	No	Negative
Mongar	Kengkhar	Crossbred	3	F	Same herd	3	No	No	No	Negative
Mongar	Kengkhar	Crossbred	3	F	Within District	3	No	No	No	Negative
Mongar	Kengkhar	Indigenous	3	F	Same herd	3	No	No	No	Negative
Mongar	Kengkhar	Crossbred	3	F	Same herd	3	No	No	No	Negative
Mongar	Silambi	Indigenous	3	M	Same herd	3	No	No	No	Negative
Mongar	Silambi	Indigenous	3	M	Same herd	3	No	No	No	Negative
Mongar	Kengkhar	Indigenous	3	F	Same herd	3	No	No	No	Negative
Mongar	Thangrong	Crossbred	5	F	Same herd	3	Frequently	No	No	Negative
Mongar	Thangrong	Crossbred	6	F	Same herd	3	No	No	No	Negative
Mongar	Thangrong	Crossbred	6	F	Same herd	3	No	No	No	Negative
Mongar	Thangrong	Crossbred	7	F	Same herd	3	No	No	No	Negative
Mongar	Thangrong	Indigenous	4	F	Same herd	3	No	No	No	Negative
Mongar	Thangrong	Crossbred	6	F	Same herd	3	No	No	No	Negative
Mongar	Jurmed	Crossbred	3	M	Same herd	3	No	No	No	Negative
Mongar	Jurmed	Indigenous	3	M	Same herd	3	No	No	No	Negative
Mongar	Silambi	Crossbred	8	F	Within District	4	No	No	No	Negative
Mongar	Silambi	Indigenous	3	F	Same herd	4	No	No	No	Negative
Mongar	Kengkhar	Indigenous	3	M	Same herd	3	No	No	No	Negative
Mongar	Silambi	Crossbred	3	F	Same herd	4	No	No	No	Negative
Mongar	Drepong	Crossbred	5	F	Other Districts	1	No	No	No	Negative
Mongar	Kengkhar	Crossbred	3	F	Same herd	3	No	No	No	Negative
Mongar	Drepong	Crossbred	6	F	Same herd	2	No	Frequently	No	Negative
Mongar	Drepong	Crossbred	7	F	Same herd	3	No	No	No	Negative
Mongar	Drepong	Indigenous	5	F	Same herd	2	No	No	No	Negative
Mongar	Drepong	Crossbred	5	F	Other Districts	3	No	No	No	Negative
Mongar	Silambi	Indigenous	3	M	Same herd	4	No	No	No	Negative
Mongar	Silambi	Indigenous	5	F	Same herd	4	No	No	No	Negative
Mongar	Saling	Crossbred	3	F	Same herd	3	No	No	No	Negative
Mongar	Saling	Crossbred	4	F	Same herd	3	No	No	No	Negative
Mongar	Kengkhar	Crossbred	4	M	Same herd	4	No	No	No	Negative
Mongar	Chaskar	Crossbred	4	F	Same herd	2	Occasionally	No	No	Negative
Mongar	Chaskar	Crossbred	5	F	Same herd	2	No	No	No	Negative
Mongar	Saling	Crossbred	5	F	Same herd	3	Occasionally	Occasionally	No	Negative
Mongar	Silambi	Crossbred	4	F	Same herd	4	No	No	No	Negative
Mongar	Chaskar	Crossbred	5	F	Within District	2	No	No	No	Negative
Mongar	Chaskar	Crossbred	7	F	Within District	1	No	No	No	Negative
Mongar	Silambi	Indigenous	7	F	Same herd	4	No	No	No	Negative
Mongar	Monggar	Indigenous	4	F	Same herd	3	Occasionally	Occasionally	No	Negative
Mongar	Silambi	Indigenous	3	M	Same herd	3	No	No	No	Negative
Mongar	Saling	Crossbred	6	F	Same herd	3	Frequently	No	No	Negative
Mongar	Monggar	Crossbred	5	F	Same herd	3	No	No	No	Negative
Mongar	Chaskar	Crossbred	4	F	Same herd	2	No	No	No	Negative
Mongar	Chaskar	Crossbred	5	F	Within District	2	No	No	No	Negative
Mongar	Chaskar	Indigenous	5	F	Same herd	3	No	No	No	Negative
Mongar	Chaskar	Crossbred	9	F	Same herd	3	Occasionally	No	No	Negative
Mongar	Thangrong	Crossbred	10	F	Same herd	3	No	No	No	Negative
Mongar	Tsakaling	Indigenous	5	F	Same herd	2	No	No	No	Negative
Mongar	Tsakaling	Crossbred	6	F	Within District	1	Frequently	Frequently	Occasionally	Negative
Mongar	Drepong	Crossbred	6	F	Same herd	3	No	Occasionally	No	Negative
Mongar	Saling	Crossbred	3	F	Within District	4	No	No	No	Negative
Mongar	Drametse	Indigenous	5	F	Same herd	1	No	No	No	Negative
Mongar	Drametse	Indigenous	6	F	Same herd	2	No	No	No	Negative
Mongar	Drametse	Crossbred	7	F	Same herd	2	No	No	No	Negative
Mongar	Monggar	Crossbred	4	F	Within District	3	No	No	No	Negative
Mongar	Monggar	Crossbred	4	F	Same herd	3	No	No	No	Negative
Mongar	Monggar	Crossbred	3	F	Within District	3	No	No	No	Negative
Mongar	Monggar	Crossbred	5	F	Within District	3	No	Occasionally	No	Negative
Mongar	Monggar	Indigenous	5	F	Within District	3	No	No	No	Negative
Mongar	Monggar	Crossbred	5	F	Same herd	3	No	No	No	Negative
Mongar	Silambi	Indigenous	7	F	Same herd	4	No	No	No	Negative
Mongar	Saling	Crossbred	4	F	Within District	4	No	No	No	Negative
Mongar	Drepong	Indigenous	5	F	Other Districts	1	No	No	Occasionally	Negative
Mongar	Saling	Crossbred	13	F	Within District	5	No	No	No	Negative
Mongar	Monggar	Indigenous	3	F	Same herd	3	No	No	No	Negative
Mongar	Ngatshang	Crossbred	3	F	Within District	3	No	No	No	Negative
Mongar	Ngatshang	Crossbred	6	F	Within District	3	No	No	No	Negative
Mongar	Chaskar	Crossbred	5	F	Same herd	1	No	No	No	Negative
Mongar	Chaskar	Crossbred	7	F	Same herd	1	No	No	No	Negative
Mongar	Chaskar	Crossbred	8	F	Within District	2	No	No	No	Negative
Mongar	Chaskar	Crossbred	6	F	Within District	3	No	No	No	Negative
Mongar	Chaskar	Crossbred	8	F	Same herd	1	Occasionally	Occasionally	Occasionally	Negative
Mongar	Ngatshang	Crossbred	7	F	Same herd	3	No	No	No	Negative
Mongar	Ngatshang	Crossbred	5	F	Same herd	3	No	No	No	Negative
Mongar	Chali	Crossbred	5	F	Same herd	4	No	No	No	Negative
Mongar	Chali	Crossbred	7	F	Same herd	4	No	No	Occasionally	Negative
Mongar	Ngatshang	Crossbred	5	F	Same herd	3	Occasionally	Occasionally	Occasionally	Negative
Mongar	Drametse	Crossbred	6	F	Same herd	4	No	No	No	Negative
Mongar	Narang	Crossbred	6	F	Other Districts	3	Occasionally	No	No	Negative
Mongar	Narang	Crossbred	3	F	Within District	3	No	No	No	Negative
Mongar	Narang	Crossbred	4	F	Within District	1	Occasionally	No	No	Negative
Mongar	Ngatshang	Crossbred	5	F	Within District	3	No	No	No	Negative
Mongar	Chali	Indigenous	5	F	Same herd	4	No	No	No	Negative
Mongar	Ngatshang	Crossbred	5	F	Other Districts	3	Occasionally	No	No	Negative
Mongar	Ngatshang	Indigenous	6	F	Within District	3	No	No	No	Negative
Mongar	Saling	Indigenous	10	F	Same herd	5	No	No	No	Negative
Mongar	Drametse	Crossbred	5	F	Other Districts	4	Occasionally	No	No	Negative
Mongar	Ngatshang	Crossbred	4	F	Within District	3	Frequently	No	No	Negative
Mongar	Saling	Indigenous	4	F	Same herd	4	No	No	No	Negative
Mongar	Narang	Indigenous	4	F	Other Districts	1	No	No	No	Negative
Mongar	Narang	Crossbred	5	F	Same herd	1	No	No	No	Negative
Mongar	Saling	Crossbred	5	F	Within District	4	No	No	No	Negative
Mongar	Thangrong	Crossbred	4	F	Same herd	4	No	No	No	Negative
Mongar	Thangrong	Crossbred	6	F	Same herd	3	No	No	No	Negative
Mongar	Thangrong	Indigenous	3	F	Same herd	3	No	No	No	Negative
Mongar	Thangrong	Crossbred	3	F	Same herd	2	No	No	No	Negative
Mongar	Tsamang	Crossbred	4	F	Other Country	4	No	No	Occasionally	Negative
Mongar	Tsamang	Indigenous	3	F	Same herd	4	No	No	No	Negative
Mongar	Tsamang	Crossbred	6	F	Other Country	4	Occasionally	No	No	Negative
Mongar	Tsamang	Crossbred	5	F	Other Country	2	No	Occasionally	No	Negative
Mongar	Tsamang	Crossbred	3	F	Other Country	4	Occasionally	No	No	Negative
Mongar	Tsamang	Indigenous	4	F	Same herd	4	No	No	No	Negative
Mongar	Narang	Indigenous	4	F	Same herd	1	No	No	No	Negative
Mongar	Tsakaling	Crossbred	5	F	Same herd	1	Frequently	No	Occasionally	Negative
Mongar	Tsakaling	Crossbred	3	F	Same herd	2	Occasionally	Occasionally	No	Negative
Mongar	Tsakaling	Indigenous	5	F	Same herd	3	No	No	No	Negative
Mongar	Chali	Indigenous	8	F	Same herd	4	No	No	No	Negative
Mongar	Thangrong	Crossbred	9	F	Same herd	2	No	No	No	Negative
Mongar	Thangrong	Crossbred	5	F	Same herd	3	No	No	No	Negative
Mongar	Thangrong	Crossbred	5	F	Same herd	4	No	No	No	Negative
Mongar	Thangrong	Indigenous	12	F	Same herd	3	No	No	No	Negative
Mongar	Thangrong	Crossbred	13	F	Same herd	3	No	No	No	Negative
Mongar	Narang	Crossbred	5	F	Other Districts	3	No	No	No	Negative
Mongar	Narang	Crossbred	5	F	Same herd	1	No	No	No	Negative
Mongar	Narang	Indigenous	4	F	Same herd	2	No	No	No	Negative
Mongar	Narang	Crossbred	6	F	Same herd	2	No	No	No	Negative
Mongar	Narang	Indigenous	4	F	Same herd	2	No	No	No	Negative
Mongar	Shermuhong	Crossbred	3	F	Same herd	3	No	No	No	Negative
Mongar	Drepong	Indigenous	7	F	Same herd	4	No	No	No	Negative
Mongar	Drepong	Indigenous	3	F	Same herd	4	No	No	No	Negative
Mongar	Drepong	Crossbred	3	F	Same herd	1	No	No	No	Negative
Mongar	Drepong	Indigenous	3	F	Same herd	1	No	No	No	Negative
Mongar	Shermuhong	Crossbred	8	F	Same herd	3	No	No	No	Negative
Mongar	Drepong	Indigenous	3	F	Same herd	1	No	No	No	Negative
Mongar	Shermuhong	Crossbred	6	F	Same herd	3	No	No	No	Negative
Mongar	Shermuhong	Crossbred	6	F	Within District	3	No	No	No	Negative
Mongar	Shermuhong	Crossbred	6	F	Within District	3	No	Occasionally	No	Negative
Mongar	Shermuhong	Indigenous	5	F	Within District	3	No	No	No	Negative
Mongar	Shermuhong	Indigenous	8	F	Within District	3	No	No	No	Negative
Mongar	Shermuhong	Crossbred	5	F	Same herd	3	No	No	No	Negative
Mongar	Shermuhong	Indigenous	5	F	Same herd	2	No	No	No	Negative
Mongar	Shermuhong	Indigenous	6	F	Same herd	1	No	No	No	Negative
Mongar	Shermuhong	Crossbred	7	F	Same herd	3	No	No	No	Negative
Mongar	Saling	Indigenous	8	F	Same herd	4	Occasionally	Occasionally	No	Negative
Mongar	Chaskar	Crossbred	6	F	Same herd	3	No	No	No	Negative
Mongar	Chaskar	Crossbred	4	F	Same herd	5	No	No	No	Negative
Mongar	Chaskar	Crossbred	8	F	Same herd	3	No	Occasionally	No	Negative
Mongar	Chaskar	Crossbred	5	F	Same herd	3	Occasionally	No	No	Negative
Mongar	Monggar	Crossbred	3	F	Within District	4	Occasionally	Occasionally	No	Negative
Mongar	Chaskar	Crossbred	5	F	Same herd	3	No	No	No	Negative
Mongar	Chaskar	Crossbred	10	F	Within District	3	Frequently	No	No	Negative
Mongar	Monggar	Crossbred	5	F	Same herd	4	Frequently	No	Occasionally	Negative
Mongar	Monggar	Crossbred	7	F	Same herd	5	No	No	No	Negative
Mongar	Drametse	Crossbred	6	F	Other Districts	3	No	No	No	Negative
Mongar	Tsamang	Crossbred	10	F	Other Country	5	Frequently	No	No	Negative
Mongar	Chaskar	Crossbred	7	F	Within District	3	Occasionally	No	No	Negative
Mongar	Tsamang	Indigenous	5	F	Same herd	4	No	No	No	Negative
Mongar	Saling	Crossbred	5	F	Same herd	5	Occasionally	No	No	Negative
Mongar	Saling	Crossbred	15	F	Same herd	4	Frequently	No	No	Negative
Mongar	Saling	Crossbred	4	F	Same herd	4	Occasionally	No	Occasionally	Negative
Mongar	Chaskar	Crossbred	3	F	Within District	2	No	No	No	Negative
Mongar	Saling	Crossbred	10	F	Same herd	4	No	No	No	Negative
Mongar	Saling	Indigenous	8	F	Same herd	4	No	No	No	Negative
Mongar	Chaskar	Crossbred	7	F	Within District	3	No	No	No	Negative
Mongar	Monggar	Crossbred	3	F	Same herd	1	Occasionally	No	No	Negative
Mongar	Monggar	Crossbred	3	F	Within District	4	No	No	No	Negative
Mongar	Monggar	Crossbred	3	F	Same herd	4	Occasionally	No	No	Negative
Mongar	Monggar	Indigenous	3	F	Same herd	5	No	No	No	Negative
Mongar	Saling	Crossbred	3	F	Same herd	1	No	No	No	Negative
Mongar	Chali	Crossbred	3	F	Same herd	1	No	No	No	Negative
Mongar	Chali	Crossbred	5	F	Same herd	4	No	No	No	Negative
Mongar	Saling	Crossbred	3	F	Same herd	1	No	No	No	Negative
Mongar	Monggar	Crossbred	15	F	Same herd	1	Occasionally	Occasionally	No	Negative
Mongar	Monggar	Crossbred	12	F	Same herd	4	No	No	No	Negative
Mongar	Chali	Crossbred	8	F	Within District	4	No	No	No	Negative
Mongar	Monggar	Crossbred	3	F	Same herd	4	No	No	No	Negative
Mongar	Monggar	Indigenous	3	F	Same herd	1	No	No	No	Negative
Mongar	Ngatshang	Crossbred	9	F	Same herd	2	No	No	No	Negative
Mongar	Ngatshang	Crossbred	6	F	Same herd	2	No	No	No	Negative
Mongar	Ngatshang	Crossbred	4	F	Same herd	3	No	No	No	Negative
Mongar	Monggar	Crossbred	11	F	Same herd	4	No	No	No	Negative
Mongar	Drametse	Crossbred	6	F	Other Districts	3	No	No	No	Negative
Mongar	Ngatshang	Crossbred	4	F	Other Country	3	No	No	No	Negative
Mongar	Saling	Indigenous	7	F	Same herd	4	Occasionally	Occasionally	No	Negative
Mongar	Ngatshang	Crossbred	5	F	Same herd	5	No	No	No	Negative
Mongar	Tsamang	Crossbred	5	F	Same herd	2	Occasionally	No	Occasionally	Negative
Mongar	Ngatshang	Crossbred	7	F	Same herd	2	No	No	No	Negative
Mongar	Chali	Crossbred	3	F	Same herd	1	No	No	No	Negative
Mongar	Drametse	Crossbred	5	F	Other Districts	3	No	No	No	Negative
Mongar	Drametse	Indigenous	4	F	Same herd	2	No	No	No	Negative
Mongar	Tsamang	Indigenous	7	F	Same herd	4	No	No	No	Negative
Mongar	Drametse	Indigenous	5	F	Same herd	1	No	No	No	Negative
Mongar	Chaskar	Crossbred	6	F	Same herd	2	Occasionally	Occasionally	No	Negative
Mongar	Chaskar	Crossbred	6	F	Same herd	3	No	No	No	Negative
Mongar	Ngatshang	Crossbred	5	F	Same herd	3	No	No	No	Negative
Mongar	Drametse	Crossbred	5	F	Other Districts	3	No	No	No	Negative
Mongar	Ngatshang	Crossbred	6	F	Same herd	3	No	No	No	Negative
Mongar	Chali	Crossbred	10	F	Same herd	4	No	No	No	Negative
Mongar	Drametse	Indigenous	4	F	Within District	2	Occasionally	No	No	Negative
Mongar	Drametse	Indigenous	5	F	Same herd	2	No	No	No	Negative
Mongar	Chali	Crossbred	3	F	Same herd	1	Occasionally	No	No	Negative
Mongar	Drametse	Crossbred	7	F	Other Districts	3	Occasionally	No	No	Negative
Mongar	Drametse	Indigenous	8	F	Same herd	1	No	No	No	Negative
Mongar	Tsamang	Indigenous	8	F	Same herd	1	No	No	No	Negative
Mongar	Tsamang	Indigenous	9	F	Same herd	2	No	No	No	Negative
Mongar	Drametse	Crossbred	5	F	Other Districts	3	No	No	No	Negative
Mongar	Drametse	Crossbred	6	F	Same herd	3	No	No	No	Negative
Mongar	Balam	Crossbred	5	F	Same herd	2	No	No	No	Negative
Mongar	Balam	Indigenous	4	F	Same herd	2	No	No	No	Negative
Mongar	Drametse	Crossbred	7	F	Same herd	3	No	No	No	Negative
Mongar	Balam	Crossbred	7	F	Within District	3	No	No	No	Negative
Mongar	Balam	Crossbred	6	F	Same herd	3	Occasionally	Occasionally	No	Negative
Mongar	Balam	Indigenous	5	F	Same herd	3	No	No	No	Negative
Mongar	Balam	Crossbred	4	F	Same herd	3	No	No	No	Negative
Mongar	Tsakaling	Crossbred	5	F	Same herd	5	Occasionally	No	No	Negative
Mongar	Chali	Crossbred	3	F	Within District	1	No	No	No	Negative
Mongar	Balam	Indigenous	3	F	Same herd	3	No	Occasionally	No	Negative
Mongar	Balam	Crossbred	4	F	Other Districts	3	No	No	No	Negative
Mongar	Balam	Indigenous	6	F	Same herd	2	No	No	No	Negative
Mongar	Shermuhong	Crossbred	5	F	Same herd	3	No	No	No	Negative
Mongar	Shermuhong	Crossbred	5	F	Same herd	3	No	No	No	Negative
Mongar	Shermuhong	Crossbred	3	F	Same herd	2	No	No	No	Negative
Mongar	Shermuhong	Crossbred	5	F	Other Districts	5	Frequently	No	No	Negative
Mongar	Tsakaling	Crossbred	10	F	Within District	4	No	Occasionally	No	Negative
Mongar	Shermuhong	Crossbred	6	F	Same herd	3	Occasionally	No	No	Negative
Mongar	Shermuhong	Crossbred	5	F	Same herd	3	No	No	No	Negative
Mongar	Shermuhong	Crossbred	7	F	Within District	3	No	No	No	Negative
Mongar	Shermuhong	Crossbred	3	F	Within District	2	No	No	No	Negative
Mongar	Shermuhong	Crossbred	6	F	Same herd	3	No	No	No	Negative
Mongar	Shermuhong	Crossbred	4	F	Within District	3	No	No	No	Negative
Mongar	Tsakaling	Crossbred	5	F	Within District	5	Occasionally	Occasionally	No	Negative
Mongar	Tsakaling	Crossbred	4	F	Same herd	5	Occasionally	Occasionally	No	Negative
Mongar	Chali	Crossbred	10	F	Same herd	1	No	No	No	Negative
Mongar	Tsakaling	Crossbred	5	F	Same herd	4	Occasionally	No	No	Negative
Pemagatshel	Khar	Crossbred	4	F	Within District	4	No	No	No	Positive
Pemagatshel	Norbugng	Crossbred	6	F	Within District	4	No	No	No	Negative
Pemagatshel	Norbugng	Crossbred	3	M	Same herd	4	No	No	No	Negative
Pemagatshel	Chhokhorling	Crossbred	8	F	Same herd	4	No	No	No	Negative
Pemagatshel	Norbugng	Crossbred	4	F	Other Districts	4	No	No	No	Negative
Pemagatshel	Norbugng	Crossbred	7	F	Same herd	4	No	No	No	Negative
Pemagatshel	Norbugng	Crossbred	5	F	Within District	3	No	No	No	Negative
Pemagatshel	Norbugng	Crossbred	6	F	Within District	4	No	No	No	Negative
Pemagatshel	Norbugng	Crossbred	3	F	Same herd	3	No	No	No	Negative
Pemagatshel	Norbugng	Crossbred	5	F	Same herd	4	No	No	No	Negative
Pemagatshel	Chhokhorling	Crossbred	6	F	Other Country	4	No	No	No	Negative
Pemagatshel	Chhokhorling	Crossbred	7	F	Same herd	3	No	No	No	Negative
Pemagatshel	Dechenling	Crossbred	10	F	Within District	2	No	No	No	Negative
Pemagatshel	Dechenling	Crossbred	7	F	Other Country	3	No	No	No	Negative
Pemagatshel	Dechenling	Crossbred	6	F	Within District	5	No	No	No	Negative
Pemagatshel	Dechenling	Crossbred	6	F	Within District	4	No	No	No	Negative
Pemagatshel	Dechenling	Crossbred	7	M	Within District	4	No	No	No	Negative
Pemagatshel	Dungmin	Crossbred	8	M	Same herd	4	No	No	No	Negative
Pemagatshel	Dungmin	Indigenous	6	F	Same herd	3	No	No	No	Negative
Pemagatshel	Chongshing	Crossbred	6	F	Same herd	3	No	No	No	Negative
Pemagatshel	Chongshing	Indigenous	3	F	Other Districts	3	No	No	No	Negative
Pemagatshel	Dungmin	Crossbred	3	F	Same herd	3	No	No	No	Negative
Pemagatshel	Dungmin	Crossbred	3	M	Same herd	3	No	No	No	Negative
Pemagatshel	Khar	Crossbred	4	F	Same herd	3	No	No	No	Negative
Pemagatshel	Dungmin	Crossbred	3	F	Same herd	4	No	No	No	Negative
Pemagatshel	Chongshing	Crossbred	3	F	Same herd	4	No	No	No	Negative
Pemagatshel	Dungmin	Crossbred	4	F	Within District	4	No	No	No	Negative
Pemagatshel	Chongshing	Crossbred	7	F	Same herd	3	No	No	No	Negative
Pemagatshel	Chongshing	Crossbred	3	F	Same herd	3	No	No	No	Negative
Pemagatshel	Shumar	Crossbred	4	F	Same herd	3	No	No	No	Negative
Pemagatshel	Shumar	Crossbred	20	F	Same herd	2	No	No	No	Negative
Pemagatshel	Shumar	Crossbred	6	F	Same herd	4	No	No	No	Negative
Pemagatshel	Yurung	Crossbred	4	F	Same herd	4	No	No	No	Negative
Pemagatshel	Shumar	Crossbred	3	F	Same herd	4	No	No	No	Negative
Pemagatshel	Shumar	Crossbred	10	F	Same herd	4	No	No	No	Negative
Pemagatshel	Yurung	Crossbred	15	F	Same herd	3	No	No	No	Negative
Pemagatshel	Shumar	Crossbred	5	F	Within District	4	No	No	No	Negative
Pemagatshel	Shumar	Crossbred	3	F	Same herd	3	No	No	No	Negative
Pemagatshel	Shumar	Crossbred	6	F	Same herd	4	No	No	No	Negative
Pemagatshel	Yurung	Crossbred	5	F	Same herd	4	No	No	No	Negative
Pemagatshel	Shumar	Crossbred	4	F	Same herd	3	No	No	No	Negative
Pemagatshel	Chimung	Crossbred	6	F	Within District	4	No	No	No	Negative
Pemagatshel	Shumar	Crossbred	4	F	Same herd	4	No	No	No	Negative
Pemagatshel	Chimung	Crossbred	5	F	Same herd	3	No	No	No	Negative
Pemagatshel	Shumar	Crossbred	5	F	Within District	4	No	No	No	Negative
Pemagatshel	Chimung	Crossbred	4	F	Same herd	4	No	No	No	Negative
Pemagatshel	Shumar	Crossbred	5	F	Same herd	3	No	No	No	Negative
Pemagatshel	Shumar	Crossbred	10	F	Within District	3	No	No	No	Negative
Pemagatshel	Yurung	Crossbred	3	F	Same herd	3	No	No	No	Negative
Pemagatshel	Yurung	Crossbred	5	F	Same herd	4	No	No	No	Negative
Pemagatshel	Shumar	Crossbred	6	F	Same herd	4	No	No	No	Negative
Pemagatshel	Shumar	Crossbred	8	F	Same herd	4	No	No	No	Negative
Pemagatshel	Nanong	Crossbred	4	F	Within District	4	No	No	No	Negative
Pemagatshel	Nanong	Crossbred	5	F	Within District	4	No	No	No	Negative
Pemagatshel	Nanong	Crossbred	4	F	Within District	4	No	No	No	Negative
Pemagatshel	Nanong	Crossbred	4	F	Within District	4	No	No	No	Negative
Pemagatshel	Nanong	Crossbred	3	F	Same herd	3	No	No	No	Negative
Pemagatshel	Nanong	Crossbred	5	F	Same herd	4	No	No	No	Negative
Pemagatshel	Nanong	Indigenous	5	F	Same herd	3	No	No	No	Negative
Pemagatshel	Nanong	Crossbred	7	F	Same herd	5	No	No	No	Negative
Pemagatshel	Nanong	Crossbred	6	F	Within District	4	No	No	No	Negative
Pemagatshel	Nanong	Indigenous	6	F	Same herd	3	No	No	No	Negative
Pemagatshel	Nanong	Crossbred	4	F	Same herd	3	No	No	No	Negative
Pemagatshel	Nanong	Crossbred	4	F	Same herd	3	No	No	No	Negative
Pemagatshel	Nanong	Crossbred	5	F	Same herd	3	No	No	No	Negative
Pemagatshel	Zobel	Crossbred	4	F	Within District	4	No	No	No	Negative
Pemagatshel	Nanong	Crossbred	10	F	Within District	2	No	No	No	Negative
Pemagatshel	Nanong	Indigenous	3	F	Same herd	3	No	No	No	Negative
Pemagatshel	Nanong	Indigenous	7	F	Same herd	2	No	No	No	Negative
Pemagatshel	Zobel	Crossbred	3	F	Within District	4	No	No	No	Negative
Pemagatshel	Zobel	Crossbred	5	F	Within District	4	No	No	No	Negative
Pemagatshel	Zobel	Crossbred	6	F	Within District	4	No	No	No	Negative
Pemagatshel	Zobel	Crossbred	4	F	Same herd	4	No	No	No	Negative
Pemagatshel	Zobel	Crossbred	12	F	Same herd	4	No	No	No	Negative
Pemagatshel	Zobel	Crossbred	4	F	Same herd	4	No	No	No	Negative
Pemagatshel	Zobel	Crossbred	6	F	Same herd	4	No	No	No	Negative
Pemagatshel	Zobel	Crossbred	10	F	Within District	4	No	No	No	Negative
Pemagatshel	Zobel	Crossbred	7	F	Same herd	4	No	No	No	Negative
Pemagatshel	Zobel	Crossbred	7	F	Within District	4	No	No	No	Negative
Pemagatshel	Zobel	Crossbred	12	F	Within District	3	No	No	No	Negative
Pemagatshel	Zobel	Crossbred	10	F	Same herd	3	No	No	No	Negative
Pemagatshel	Nanong	Crossbred	3	F	Within District	4	No	No	No	Negative
Pemagatshel	Dungmin	Crossbred	6	F	Same herd	3	No	No	No	Negative
Samdrup Jongkhar	Pemathang	Crossbred	6	F	Within District	4	Frequently	No	No	Positive
Samdrup Jongkhar	Wangphu	Indigenous	3	F	Within District	2	Occasionally	Occasionally	No	Negative
Samdrup Jongkhar	Wangphu	Indigenous	10	F	Within District	2	No	No	No	Negative
Samdrup Jongkhar	Wangphu	Crossbred	3	F	Other Country	2	No	No	No	Negative
Samdrup Jongkhar	Wangphu	Crossbred	5	F	Within District	2	No	No	No	Negative
Samdrup Jongkhar	Wangphu	Indigenous	5	F	Within District	4	No	No	No	Negative
Samdrup Jongkhar	Wangphu	Crossbred	5	F	Other Districts	2	No	No	No	Negative
Samdrup Jongkhar	Wangphu	Indigenous	7	F	Within District	4	Frequently	Frequently	No	Negative
Samdrup Jongkhar	Wangphu	Indigenous	4	F	Within District	2	No	No	No	Negative
Samdrup Jongkhar	Wangphu	Crossbred	11	F	Within District	2	No	No	No	Negative
Samdrup Jongkhar	Wangphu	Crossbred	5	F	Other Country	2	No	No	No	Negative
Samdrup Jongkhar	Orong	Crossbred	8	F	Other Districts	3	No	No	No	Negative
Samdrup Jongkhar	Orong	Crossbred	12	F	Within District	2	No	No	No	Negative
Samdrup Jongkhar	Orong	Crossbred	10	F	Within District	2	No	No	No	Negative
Samdrup Jongkhar	Orong	Crossbred	8	F	Within District	2	No	No	No	Negative
Samdrup Jongkhar	Orong	Crossbred	7	F	Within District	3	No	No	No	Negative
Samdrup Jongkhar	Orong	Crossbred	6	F	Within District	3	No	No	No	Negative
Samdrup Jongkhar	Orong	Crossbred	15	F	Within District	2	No	No	No	Negative
Samdrup Jongkhar	Orong	Crossbred	3	F	Within District	4	No	No	No	Negative
Samdrup Jongkhar	Orong	Crossbred	4	F	Within District	4	No	No	No	Negative
Samdrup Jongkhar	Orong	Crossbred	5	F	Other Districts	3	No	No	No	Negative
Samdrup Jongkhar	Orong	Crossbred	6	F	Within District	2	No	No	No	Negative
Samdrup Jongkhar	Pemathang	Crossbred	5	F	Within District	4	No	No	No	Negative
Samdrup Jongkhar	Pemathang	Crossbred	4	F	Within District	4	No	No	No	Negative
Samdrup Jongkhar	Pemathang	Crossbred	12	F	Within District	4	Occasionally	No	No	Negative
Samdrup Jongkhar	Pemathang	Crossbred	5	F	Within District	4	No	No	No	Negative
Samdrup Jongkhar	Pemathang	Crossbred	7	F	Other Districts	4	No	No	No	Negative
Samdrup Jongkhar	Pemathang	Crossbred	3	F	Within District	2	No	No	No	Negative
Samdrup Jongkhar	Pemathang	Crossbred	3	F	Within District	4	No	No	No	Negative
Samdrup Jongkhar	Pemathang	Crossbred	9	F	Within District	4	No	No	No	Negative
Samdrup Jongkhar	Pemathang	Crossbred	5	F	Within District	4	No	No	No	Negative
Samdrup Jongkhar	Phuntshothang	Crossbred	5	F	Within District	4	No	No	No	Negative
Samdrup Jongkhar	Phuntshothang	Crossbred	3	F	Within District	3	No	No	No	Negative
Samdrup Jongkhar	Phuntshothang	Crossbred	6	F	Within District	4	No	No	No	Negative
Samdrup Jongkhar	Phuntshothang	Crossbred	3	F	Within District	4	Occasionally	No	No	Negative
Samdrup Jongkhar	Phuntshothang	Crossbred	8	F	Within District	4	No	No	No	Negative
Samdrup Jongkhar	Phuntshothang	Crossbred	3	F	Within District	4	No	No	No	Negative
Samdrup Jongkhar	Phuntshothang	Crossbred	3	F	Within District	4	Occasionally	No	No	Negative
Samdrup Jongkhar	Phuntshothang	Crossbred	3	F	Within District	4	Frequently	Frequently	No	Negative
Samdrup Jongkhar	Phuntshothang	Crossbred	4	F	Within District	4	No	No	No	Negative
Samdrup Jongkhar	Phuntshothang	Crossbred	3	F	Other Country	4	No	No	No	Negative
Samdrup Jongkhar	Phuntshothang	Crossbred	7	F	Within District	2	No	No	No	Negative
Samdrup Jongkhar	Martshala	Crossbred	6	F	Within District	4	No	No	No	Negative
Samdrup Jongkhar	Martshala	Crossbred	4	F	Within District	4	No	No	No	Negative
Samdrup Jongkhar	Martshala	Crossbred	10	F	Within District	4	Occasionally	No	No	Negative
Samdrup Jongkhar	Martshala	Crossbred	3	F	Within District	4	No	No	No	Negative
Samdrup Jongkhar	Martshala	Crossbred	3	F	Within District	4	No	No	No	Negative
Samdrup Jongkhar	Martshala	Crossbred	4	F	Within District	2	No	No	No	Negative
Samdrup Jongkhar	Martshala	Crossbred	5	F	Within District	4	No	No	No	Negative
Samdrup Jongkhar	Martshala	Crossbred	7	F	Other Country	2	No	No	No	Negative
Samdrup Jongkhar	Martshala	Crossbred	3	F	Within District	2	No	No	No	Negative
Samdrup Jongkhar	Martshala	Crossbred	8	F	Other Country	4	No	No	No	Negative
Samdrup Jongkhar	Samrang	Crossbred	5	F	Within District	4	No	No	No	Negative
Samdrup Jongkhar	Samrang	Crossbred	3	F	Within District	2	No	No	No	Negative
Samdrup Jongkhar	Samrang	Crossbred	6	F	Other Districts	4	No	No	No	Negative
Samdrup Jongkhar	Samrang	Crossbred	5	F	Other Districts	4	No	No	No	Negative
Samdrup Jongkhar	Samrang	Crossbred	3	F	Other Districts	2	No	No	No	Negative
Samdrup Jongkhar	Samrang	Crossbred	3	F	Other Districts	2	No	No	No	Negative
Samdrup Jongkhar	Samrang	Crossbred	6	F	Other Districts	4	No	No	No	Negative
Samdrup Jongkhar	Samrang	Crossbred	7	F	Other Country	2	No	No	No	Negative
Samdrup Jongkhar	Gomdar	Crossbred	7	F	Within District	4	No	No	No	Negative
Samdrup Jongkhar	Gomdar	Crossbred	4	F	Within District	2	No	No	No	Negative
Samdrup Jongkhar	Gomdar	Crossbred	8	F	Other Country	2	No	No	No	Negative
Samdrup Jongkhar	Gomdar	Crossbred	4	F	Within District	2	No	No	No	Negative
Samdrup Jongkhar	Gomdar	Crossbred	5	F	Within District	4	No	No	No	Negative
Samdrup Jongkhar	Gomdar	Crossbred	4	F	Within District	4	No	No	No	Negative
Samdrup Jongkhar	Gomdar	Crossbred	7	F	Within District	4	No	No	No	Negative
Samdrup Jongkhar	Gomdar	Crossbred	3	F	Within District	2	No	No	No	Negative
Samdrup Jongkhar	Gomdar	Crossbred	5	F	Other Districts	4	No	No	No	Negative
Samdrup Jongkhar	Gomdar	Crossbred	5	F	Within District	2	No	No	No	Negative
Samdrup Jongkhar	Gomdar	Indigenous	8	F	Within District	2	No	No	No	Negative
Samdrup Jongkhar	Gomdar	Indigenous	12	F	Within District	4	No	No	Occasionally	Negative
Samdrup Jongkhar	Gomdar	Indigenous	3	F	Within District	4	No	No	No	Negative
Samdrup Jongkhar	Gomdar	Crossbred	7	F	Within District	4	No	No	No	Negative
Samdrup Jongkhar	Gomdar	Indigenous	7	F	Within District	2	No	No	No	Negative
Samdrup Jongkhar	Gomdar	Crossbred	7	F	Within District	4	No	No	No	Negative
Samdrup Jongkhar	Gomdar	Crossbred	5	F	Within District	4	No	No	No	Negative
Samdrup Jongkhar	Gomdar	Crossbred	3	F	Within District	2	No	No	No	Negative
Samdrup Jongkhar	Gomdar	Crossbred	5	F	Within District	4	No	No	No	Negative
Samdrup Jongkhar	Gomdar	Crossbred	7	F	Within District	4	No	No	No	Negative
Samdrup Jongkhar	Dewathang	Crossbred	9	F	Within District	2	Frequently	Occasionally	No	Negative
Samdrup Jongkhar	Dewathang	Crossbred	6	F	Other Country	2	No	No	No	Negative
Samdrup Jongkhar	Dewathang	Crossbred	5	F	Within District	4	No	No	No	Negative
Samdrup Jongkhar	Dewathang	Crossbred	6	F	Within District	4	No	No	No	Negative
Samdrup Jongkhar	Dewathang	Crossbred	4	F	Within District	2	Frequently	No	No	Negative
Samdrup Jongkhar	Dewathang	Crossbred	9	F	Within District	4	No	No	No	Negative
Samdrup Jongkhar	Dewathang	Crossbred	3	F	Within District	4	No	No	No	Negative
Samdrup Jongkhar	Dewathang	Indigenous	5	F	Within District	4	No	No	No	Negative
Samdrup Jongkhar	Dewathang	Crossbred	3	F	Within District	2	Frequently	No	No	Negative
Samdrup Jongkhar	Dewathang	Crossbred	12	F	Within District	2	No	No	Occasionally	Negative
Samdrup Jongkhar	Dewathang	Crossbred	4	F	Within District	2	Frequently	No	No	Negative
Trashigang	Yangneer	Crossbred	8	F	Other Country	3	No	No	No	Positive
Trashigang	Shongphu	Indigenous	10	F	Same herd	4	No	No	No	Positive
Trashigang	Phongmay	Crossbred	9	F	Same herd	3	No	No	No	Positive
Trashigang	Radhi	Crossbred	17	F	Within District	3	Frequently	No	No	Positive
Trashigang	Thrimshing	Crossbred	4	F	Within District	3	Occasionally	No	No	Negative
Trashigang	Thrimshing	Crossbred	6	F	Same herd	4	No	No	No	Negative
Trashigang	Thrimshing	Crossbred	8	F	Within District	3	No	No	Occasionally	Negative
Trashigang	Lumang	Crossbred	12	F	Same herd	2	No	No	No	Negative
Trashigang	Kangpar	Indigenous	8	F	Same herd	2	No	No	No	Negative
Trashigang	Kangpar	Crossbred	6	F	Same herd	3	Occasionally	No	No	Negative
Trashigang	Kangpar	Crossbred	3	F	Same herd	3	No	No	No	Negative
Trashigang	Kangpar	Crossbred	10	F	Same herd	3	No	Occasionally	No	Negative
Trashigang	Kangpar	Indigenous	13	F	Same herd	2	No	No	No	Negative
Trashigang	Thrimshing	Indigenous	3	F	Within District	4	Occasionally	No	No	Negative
Trashigang	Kangpar	Indigenous	10	F	Same herd	2	No	No	No	Negative
Trashigang	Kangpar	Crossbred	3	F	Same herd	2	No	No	No	Negative
Trashigang	Kangpar	Crossbred	3	F	Same herd	3	No	No	No	Negative
Trashigang	Khaling	Indigenous	8	F	Same herd	3	No	No	No	Negative
Trashigang	Lumang	Indigenous	10	F	Same herd	2	No	No	Occasionally	Negative
Trashigang	Lumang	Crossbred	6	F	Same herd	3	No	No	No	Negative
Trashigang	Kangpar	Crossbred	3	F	Same herd	4	No	No	No	Negative
Trashigang	Lumang	Crossbred	15	F	Same herd	3	No	No	No	Negative
Trashigang	Khaling	Crossbred	6	F	Same herd	2	No	No	No	Negative
Trashigang	Lumang	Crossbred	8	F	Other Districts	3	No	No	No	Negative
Trashigang	Kangpar	Crossbred	7	F	Same herd	2	No	No	No	Negative
Trashigang	Lumang	Crossbred	8	F	Same herd	2	No	No	No	Negative
Trashigang	Khaling	Crossbred	3	F	Within District	4	No	No	No	Negative
Trashigang	Thrimshing	Crossbred	4	F	Within District	4	No	No	No	Negative
Trashigang	Kangpar	Crossbred	6	F	Same herd	3	No	No	No	Negative
Trashigang	Thrimshing	Crossbred	5	F	Within District	3	No	No	No	Negative
Trashigang	Khaling	Crossbred	3	F	Other Districts	3	No	No	No	Negative
Trashigang	Thrimshing	Crossbred	7	F	Same herd	4	No	No	No	Negative
Trashigang	Kangpar	Crossbred	6	F	Same herd	3	No	No	Occasionally	Negative
Trashigang	Lumang	Crossbred	6	F	Same herd	3	No	No	No	Negative
Trashigang	Kangpar	Crossbred	8	F	Same herd	2	No	No	No	Negative
Trashigang	Kangpar	Crossbred	7	F	Same herd	4	No	No	No	Negative
Trashigang	Lumang	Crossbred	8	F	Same herd	3	No	No	No	Negative
Trashigang	Kangpar	Crossbred	3	F	Same herd	3	Occasionally	No	No	Negative
Trashigang	Thrimshing	Crossbred	5	F	Within District	4	No	No	No	Negative
Trashigang	Thrimshing	Crossbred	4	F	Within District	4	No	No	No	Negative
Trashigang	Khaling	Indigenous	3	F	Same herd	3	No	No	No	Negative
Trashigang	Khaling	Crossbred	11	F	Same herd	2	No	No	No	Negative
Trashigang	Khaling	Crossbred	3	F	Same herd	4	No	No	No	Negative
Trashigang	Thrimshing	Crossbred	3	F	Within District	3	No	No	No	Negative
Trashigang	Khaling	Crossbred	4	F	Same herd	2	No	No	No	Negative
Trashigang	Lumang	Crossbred	5	F	Same herd	4	No	No	No	Negative
Trashigang	Khaling	Crossbred	4	F	Same herd	4	No	No	No	Negative
Trashigang	Khaling	Indigenous	7	F	Same herd	3	No	No	No	Negative
Trashigang	Thrimshing	Crossbred	8	F	Same herd	3	No	No	No	Negative
Trashigang	Khaling	Crossbred	11	F	Same herd	2	No	No	No	Negative
Trashigang	Khaling	Indigenous	4	F	Same herd	4	No	No	No	Negative
Trashigang	Kangpar	Crossbred	3	F	Same herd	2	No	No	No	Negative
Trashigang	Khaling	Indigenous	3	F	Same herd	3	No	No	No	Negative
Trashigang	Khaling	Crossbred	8	F	Same herd	3	No	No	No	Negative
Trashigang	Khaling	Crossbred	5	F	Same herd	3	No	No	No	Negative
Trashigang	Khaling	Crossbred	4	F	Within District	3	No	No	No	Negative
Trashigang	Khaling	Crossbred	6	F	Same herd	3	No	No	No	Negative
Trashigang	Thrimshing	Crossbred	3	F	Within District	4	Occasionally	No	No	Negative
Trashigang	Khaling	Crossbred	8	F	Other Districts	3	No	No	No	Negative
Trashigang	Khaling	Crossbred	3	F	Same herd	3	No	No	No	Negative
Trashigang	Khaling	Indigenous	4	F	Within District	2	No	No	No	Negative
Trashigang	Kangpar	Crossbred	6	F	Same herd	3	No	No	No	Negative
Trashigang	Kangpar	Crossbred	8	F	Within District	3	No	No	No	Negative
Trashigang	Lumang	Crossbred	7	F	Same herd	3	No	No	Occasionally	Negative
Trashigang	Lumang	Crossbred	15	F	Same herd	2	No	No	No	Negative
Trashigang	Lumang	Indigenous	3	F	Same herd	4	No	No	No	Negative
Trashigang	Lumang	Crossbred	6	F	Same herd	2	No	No	Occasionally	Negative
Trashigang	Lumang	Crossbred	11	F	Other Districts	4	No	No	No	Negative
Trashigang	Lumang	Crossbred	8	F	Same herd	2	No	No	Occasionally	Negative
Trashigang	Kangpar	Indigenous	8	F	Same herd	2	No	No	No	Negative
Trashigang	Kangpar	Crossbred	3	F	Same herd	3	No	No	No	Negative
Trashigang	Kangpar	Indigenous	4	F	Same herd	3	No	No	No	Negative
Trashigang	Kangpar	Indigenous	4	F	Same herd	3	No	No	No	Negative
Trashigang	Lumang	Crossbred	5	F	Same herd	4	No	No	No	Negative
Trashigang	Kangpar	Indigenous	5	F	Same herd	2	No	No	No	Negative
Trashigang	Kanglung	Crossbred	5	F	Other Districts	4	Occasionally	No	No	Negative
Trashigang	Lumang	Crossbred	6	F	Same herd	2	No	No	No	Negative
Trashigang	Kanglung	Crossbred	3	F	Same herd	2	Occasionally	No	No	Negative
Trashigang	Kanglung	Crossbred	6	F	Within District	5	Occasionally	No	No	Negative
Trashigang	Kanglung	Crossbred	5	F	Same herd	5	No	No	No	Negative
Trashigang	Udzorong	Indigenous	3	F	Same herd	3	Occasionally	No	No	Negative
Trashigang	Udzorong	Crossbred	3	F	Same herd	3	No	No	No	Negative
Trashigang	Udzorong	Crossbred	3	F	Same herd	3	No	No	No	Negative
Trashigang	Udzorong	Indigenous	3	F	Same herd	3	No	No	No	Negative
Trashigang	Udzorong	Indigenous	8	F	Same herd	3	No	No	No	Negative
Trashigang	Udzorong	Crossbred	3	M	Same herd	3	No	No	No	Negative
Trashigang	Udzorong	Crossbred	3	F	Same herd	3	No	No	No	Negative
Trashigang	Udzorong	Crossbred	3	F	Same herd	3	No	No	No	Negative
Trashigang	Udzorong	Indigenous	9	F	Same herd	3	No	No	No	Negative
Trashigang	Udzorong	Crossbred	3	M	Same herd	3	No	No	No	Negative
Trashigang	Udzorong	Indigenous	3	F	Same herd	3	No	No	No	Negative
Trashigang	Udzorong	Indigenous	3	M	Same herd	3	Frequently	No	No	Negative
Trashigang	Udzorong	Indigenous	6	F	Same herd	3	No	No	No	Negative
Trashigang	Udzorong	Indigenous	3	F	Same herd	3	No	No	No	Negative
Trashigang	Udzorong	Indigenous	3	M	Same herd	2	No	No	No	Negative
Trashigang	Udzorong	Crossbred	7	F	Same herd	3	No	No	No	Negative
Trashigang	Udzorong	Indigenous	3	M	Same herd	3	No	No	No	Negative
Trashigang	Udzorong	Crossbred	10	F	Other Country	2	Occasionally	No	No	Negative
Trashigang	Udzorong	Crossbred	3	F	Same herd	2	No	No	No	Negative
Trashigang	Udzorong	Indigenous	3	F	Same herd	3	No	No	No	Negative
Trashigang	Udzorong	Crossbred	3	F	Within District	3	No	No	No	Negative
Trashigang	Kanglung	Crossbred	5	F	Other Districts	3	No	No	No	Negative
Trashigang	Udzorong	Indigenous	3	F	Same herd	3	No	No	No	Negative
Trashigang	Udzorong	Indigenous	3	M	Same herd	3	No	No	No	Negative
Trashigang	Samkhar	Crossbred	3	F	Within District	3	No	No	No	Negative
Trashigang	Kanglung	Crossbred	10	F	Same herd	5	No	No	No	Negative
Trashigang	Kanglung	Crossbred	6	F	Same herd	4	No	No	No	Negative
Trashigang	Udzorong	Indigenous	5	F	Same herd	3	No	No	No	Negative
Trashigang	Udzorong	Indigenous	3	M	Same herd	3	No	No	No	Negative
Trashigang	Kanglung	Crossbred	3	F	Same herd	3	No	No	No	Negative
Trashigang	Kanglung	Crossbred	3	F	Same herd	2	Occasionally	No	No	Negative
Trashigang	Kanglung	Crossbred	5	F	Within District	3	No	No	No	Negative
Trashigang	Kanglung	Crossbred	4	F	Same herd	3	No	No	No	Negative
Trashigang	Merak	Indigenous	3	M	Same herd	4	No	No	No	Negative
Trashigang	Merak	Indigenous	4	M	Same herd	4	No	No	No	Negative
Trashigang	Samkhar	Crossbred	5	F	Same herd	4	No	No	No	Negative
Trashigang	Samkhar	Crossbred	5	F	Other Districts	2	No	No	No	Negative
Trashigang	Samkhar	Crossbred	15	F	Same herd	2	No	No	No	Negative
Trashigang	Samkhar	Crossbred	8	F	Same herd	3	No	No	No	Negative
Trashigang	Samkhar	Crossbred	5	F	Same herd	3	No	No	Occasionally	Negative
Trashigang	Samkhar	Crossbred	5	F	Same herd	3	No	No	No	Negative
Trashigang	Samkhar	Crossbred	8	F	Same herd	2	No	No	No	Negative
Trashigang	Samkhar	Crossbred	7	F	Same herd	3	No	No	No	Negative
Trashigang	Samkhar	Indigenous	3	M	Within District	3	No	No	No	Negative
Trashigang	Shongphu	Indigenous	9	F	Same herd	2	No	No	No	Negative
Trashigang	Samkhar	Crossbred	5	F	Same herd	2	No	No	No	Negative
Trashigang	Samkhar	Crossbred	10	F	Same herd	3	No	No	No	Negative
Trashigang	Shongphu	Crossbred	3	F	Same herd	3	No	No	No	Negative
Trashigang	Samkhar	Crossbred	10	F	Same herd	2	No	No	No	Negative
Trashigang	Shongphu	Crossbred	3	F	Same herd	3	No	No	No	Negative
Trashigang	Samkhar	Crossbred	4	F	Within District	3	No	No	No	Negative
Trashigang	Samkhar	Crossbred	4	F	Same herd	3	No	No	No	Negative
Trashigang	Samkhar	Crossbred	6	F	Same herd	3	No	No	No	Negative
Trashigang	Samkhar	Crossbred	8	F	Same herd	3	No	No	No	Negative
Trashigang	Shongphu	Crossbred	8	F	Same herd	3	No	No	No	Negative
Trashigang	Samkhar	Crossbred	8	F	Same herd	2	No	No	No	Negative
Trashigang	Yangneer	Crossbred	7	F	Other Country	4	No	No	No	Negative
Trashigang	Samkhar	Crossbred	9	F	Same herd	2	No	No	Occasionally	Negative
Trashigang	Yangneer	Crossbred	6	F	Other Districts	4	No	No	No	Negative
Trashigang	Yangneer	Crossbred	6	F	Other Districts	3	No	No	No	Negative
Trashigang	Yangneer	Crossbred	6	F	Other Districts	3	No	No	No	Negative
Trashigang	Shongphu	Indigenous	9	F	Same herd	4	No	No	No	Negative
Trashigang	Radhi	Crossbred	9	F	Within District	3	No	No	No	Negative
Trashigang	Shongphu	Crossbred	4	F	Same herd	3	No	No	No	Negative
Trashigang	Shongphu	Crossbred	10	F	Same herd	3	Frequently	No	No	Negative
Trashigang	Shongphu	Crossbred	8	F	Same herd	3	No	No	No	Negative
Trashigang	Shongphu	Crossbred	3	F	Other Country	4	No	No	No	Negative
Trashigang	Shongphu	Crossbred	10	F	Same herd	3	No	No	No	Negative
Trashigang	Shongphu	Crossbred	6	F	Same herd	3	No	No	No	Negative
Trashigang	Yangneer	Crossbred	7	F	Other Country	3	No	No	No	Negative
Trashigang	Shongphu	Crossbred	4	F	Within District	2	No	No	No	Negative
Trashigang	Shongphu	Crossbred	10	F	Same herd	4	No	No	No	Negative
Trashigang	Yangneer	Crossbred	12	F	Within District	4	Occasionally	No	Occasionally	Negative
Trashigang	Radhi	Crossbred	5	F	Same herd	2	Occasionally	No	No	Negative
Trashigang	Yangneer	Crossbred	3	M	Within District	3	No	No	No	Negative
Trashigang	Radhi	Crossbred	4	F	Same herd	3	No	No	No	Negative
Trashigang	Yangneer	Crossbred	3	F	Within District	3	No	No	No	Negative
Trashigang	Yangneer	Crossbred	5	F	Within District	3	No	No	No	Negative
Trashigang	Radhi	Crossbred	6	F	Same herd	3	Frequently	No	No	Negative
Trashigang	Phongmay	Crossbred	9	F	Same herd	3	No	No	No	Negative
Trashigang	Radhi	Crossbred	4	F	Same herd	3	No	No	No	Negative
Trashigang	Radhi	Crossbred	10	F	Same herd	3	Frequently	No	No	Negative
Trashigang	Radhi	Crossbred	7	F	Same herd	3	Occasionally	No	No	Negative
Trashigang	Radhi	Crossbred	7	F	Same herd	3	No	No	No	Negative
Trashigang	Radhi	Crossbred	9	F	Same herd	3	No	No	No	Negative
Trashigang	Sakteng	Indigenous	14	F	Same herd	2	No	No	No	Negative
Trashigang	Samkhar	Crossbred	3	F	Within District	2	No	No	No	Negative
Trashigang	Sakteng	Indigenous	7	F	Same herd	3	No	No	No	Negative
Trashigang	Radhi	Crossbred	9	F	Same herd	3	No	No	No	Negative
Trashigang	Radhi	Crossbred	3	F	Within District	3	No	No	No	Negative
Trashigang	Radhi	Crossbred	7	F	Other Districts	3	No	No	No	Negative
Trashigang	Shongphu	Crossbred	3	F	Within District	4	No	No	No	Negative
Trashigang	Yangneer	Crossbred	7	F	Within District	2	No	No	No	Negative
Trashigang	Bartsham	Indigenous	6	F	Same herd	2	No	No	Occasionally	Negative
Trashigang	Bartsham	Crossbred	9	F	Same herd	2	No	No	No	Negative
Trashigang	Shongphu	Crossbred	4	F	Same herd	3	No	No	No	Negative
Trashigang	Radhi	Crossbred	8	F	Within District	3	Frequently	No	No	Negative
Trashigang	Bartsham	Indigenous	6	F	Same herd	2	Occasionally	Occasionally	No	Negative
Trashigang	Radhi	Crossbred	6	F	Within District	3	Occasionally	No	No	Negative
Trashigang	Bidung	Crossbred	4	F	Within District	3	No	No	No	Negative
Trashigang	Radhi	Crossbred	8	F	Same herd	3	No	No	No	Negative
Trashigang	Yangneer	Crossbred	3	M	Within District	3	No	No	No	Negative
Trashigang	Radhi	Crossbred	3	F	Same herd	3	No	No	No	Negative
Trashigang	Radhi	Crossbred	6	F	Same herd	3	Occasionally	No	No	Negative
Trashigang	Bidung	Crossbred	5	F	Within District	3	Occasionally	Occasionally	Occasionally	Negative
Trashigang	Yangneer	Crossbred	5	F	Within District	3	No	No	No	Negative
Trashigang	Bidung	Crossbred	5	F	Within District	3	Occasionally	No	No	Negative
Trashigang	Yangneer	Crossbred	3	F	Within District	3	No	No	No	Negative
Trashigang	Yangneer	Crossbred	3	F	Within District	4	Occasionally	No	No	Negative
Trashigang	Yangneer	Crossbred	6	F	Within District	3	No	No	No	Negative
Trashigang	Yangneer	Crossbred	3	F	Within District	3	No	No	No	Negative
Trashigang	Yangneer	Crossbred	4	F	Within District	3	No	No	No	Negative
Trashigang	Yangneer	Crossbred	10	F	Within District	3	No	No	No	Negative
Trashigang	Phongmay	Crossbred	5	F	Within District	3	No	No	No	Negative
Trashigang	Phongmay	Crossbred	8	F	Same herd	3	No	No	No	Negative
Trashigang	Bidung	Crossbred	5	F	Same herd	3	No	No	No	Negative
Trashigang	Bidung	Crossbred	7	F	Same herd	3	No	No	No	Negative
Trashigang	Phongmay	Crossbred	16	F	Within District	4	No	No	No	Negative
Trashigang	Phongmay	Crossbred	7	F	Within District	3	No	No	No	Negative
Trashigang	Phongmay	Indigenous	8	F	Same herd	3	No	No	No	Negative
Trashigang	Radhi	Crossbred	5	F	Within District	3	Occasionally	No	No	Negative
Trashigang	Radhi	Crossbred	5	F	Within District	3	No	No	No	Negative
Trashigang	Radhi	Crossbred	5	F	Other Districts	3	No	No	No	Negative
Trashigang	Radhi	Crossbred	5	F	Within District	3	Occasionally	No	No	Negative
Trashigang	Bidung	Indigenous	3	F	Same herd	2	No	No	No	Negative
Trashigang	Sakteng	Indigenous	5	F	Within District	2	No	No	No	Negative
Trashigang	Phongmay	Crossbred	10	F	Within District	3	No	No	No	Negative
Trashigang	Sakteng	Indigenous	4	F	Same herd	3	No	No	No	Negative
Trashigang	Bidung	Indigenous	3	F	Within District	2	No	No	No	Negative
Trashigang	Bartsham	Indigenous	7	F	Same herd	4	No	No	No	Negative
Trashigang	Bartsham	Crossbred	7	F	Same herd	4	Occasionally	No	Occasionally	Negative
Trashigang	Sakteng	Indigenous	9	F	Same herd	2	No	No	No	Negative
Trashigang	Sakteng	Indigenous	5	F	Within District	3	No	No	No	Negative
Trashigang	Phongmay	Crossbred	5	F	Within District	3	No	No	No	Negative
Trashigang	Sakteng	Indigenous	6	F	Within District	3	No	No	No	Negative
Trashigang	Sakteng	Indigenous	4	F	Same herd	4	Occasionally	No	No	Negative
Trashigang	Phongmay	Indigenous	6	F	Within District	3	No	No	No	Negative
Trashigang	Bartsham	Crossbred	6	F	Same herd	2	Occasionally	No	No	Negative
Trashigang	Phongmay	Crossbred	10	F	Other Districts	3	No	No	No	Negative
Trashigang	Bartsham	Crossbred	10	F	Same herd	3	No	No	No	Negative
Trashigang	Sakteng	Indigenous	4	F	Same herd	4	No	No	No	Negative
Trashigang	Bidung	Crossbred	9	F	Same herd	3	No	No	No	Negative
Trashigang	Bartsham	Crossbred	9	F	Same herd	3	No	No	Occasionally	Negative
Trashigang	Sakteng	Crossbred	6	F	Same herd	4	No	No	No	Negative
Trashigang	Phongmay	Crossbred	3	F	Same herd	3	No	No	No	Negative
Trashigang	Bartsham	Indigenous	7	F	Same herd	2	Frequently	No	No	Negative
Trashigang	Sakteng	Indigenous	5	F	Same herd	3	No	No	No	Negative
Trashigang	Bartsham	Crossbred	3	M	Same herd	2	No	No	No	Negative
Trashigang	Phongmay	Crossbred	5	F	Within District	3	No	No	No	Negative
Trashigang	Sakteng	Crossbred	5	F	Within District	3	No	No	No	Negative
Trashigang	Bartsham	Crossbred	3	F	Same herd	2	Occasionally	No	No	Negative
Trashigang	Bartsham	Crossbred	8	F	Same herd	3	No	No	No	Negative
Trashigang	Sakteng	Indigenous	6	F	Same herd	4	Occasionally	Occasionally	Occasionally	Negative
Trashigang	Sakteng	Crossbred	12	F	Other Country	4	No	No	No	Negative
Trashigang	Sakteng	Crossbred	9	F	Same herd	3	No	No	No	Negative
Trashigang	Phongmay	Crossbred	12	F	Same herd	3	No	Frequently	No	Negative
Trashigang	Sakteng	Crossbred	7	F	Same herd	2	No	No	Occasionally	Negative
Trashigang	Sakteng	Indigenous	3	F	Same herd	4	No	No	No	Negative
Trashigang	Bartsham	Crossbred	3	F	Same herd	2	No	No	No	Negative
Trashigang	Bartsham	Crossbred	9	F	Other Districts	3	No	No	Occasionally	Negative
Trashigang	Phongmay	Indigenous	15	F	Same herd	2	No	No	No	Negative
Trashigang	Bartsham	Crossbred	9	F	Same herd	3	No	No	Occasionally	Negative
Trashigang	Sakteng	Indigenous	4	F	Same herd	3	No	No	No	Negative
Trashigang	Phongmay	Crossbred	3	F	Within District	3	No	No	No	Negative
Trashigang	Sakteng	Indigenous	8	F	Same herd	3	No	No	No	Negative
Trashigang	Sakteng	Indigenous	6	F	Same herd	3	No	No	No	Negative
Trashigang	Shongphu	Crossbred	3	F	Same herd	2	No	No	No	Negative
Trashigang	Bidung	Crossbred	7	F	Same herd	3	Occasionally	Occasionally	No	Negative
Trashigang	Khaling	Indigenous	3	F	Same herd	3	No	No	No	Negative
Trashigang	Khaling	Crossbred	8	F	Same herd	2	No	No	No	Negative
Trashiyangtse	Khamdang	Indigenous	9	F	Same herd	4	No	No	No	Positive
Trashiyangtse	Ramjar	Crossbred	14	F	Same herd	2	Frequently	Occasionally	Occasionally	Negative
Trashiyangtse	Jamkhar	Indigenous	14	F	Same herd	2	No	No	Occasionally	Negative
Trashiyangtse	Jamkhar	Crossbred	7	F	Same herd	4	No	No	No	Negative
Trashiyangtse	Jamkhar	Crossbred	6	F	Same herd	4	No	No	No	Negative
Trashiyangtse	Jamkhar	Crossbred	3	F	Same herd	4	No	No	No	Negative
Trashiyangtse	Ramjar	Crossbred	5	F	Same herd	2	Frequently	No	No	Negative
Trashiyangtse	Ramjar	Crossbred	10	F	Same herd	3	Frequently	No	No	Negative
Trashiyangtse	Ramjar	Indigenous	10	F	Same herd	3	No	No	No	Negative
Trashiyangtse	Jamkhar	Indigenous	7	F	Same herd	2	Occasionally	Occasionally	Occasionally	Negative
Trashiyangtse	Ramjar	Crossbred	5	F	Same herd	2	No	No	No	Negative
Trashiyangtse	Ramjar	Indigenous	6	F	Same herd	2	No	No	No	Negative
Trashiyangtse	Ramjar	Indigenous	3	M	Same herd	2	No	No	No	Negative
Trashiyangtse	Ramjar	Indigenous	4	F	Same herd	2	No	No	No	Negative
Trashiyangtse	Jamkhar	Crossbred	6	F	Same herd	3	No	No	Occasionally	Negative
Trashiyangtse	Jamkhar	Crossbred	3	F	Same herd	2	No	No	No	Negative
Trashiyangtse	Ramjar	Crossbred	11	F	Other Districts	2	Occasionally	Occasionally	Occasionally	Negative
Trashiyangtse	Tongzhang	Indigenous	10	F	Same herd	2	No	No	No	Negative
Trashiyangtse	Ramjar	Indigenous	8	F	Same herd	3	No	No	No	Negative
Trashiyangtse	Tongzhang	Crossbred	4	F	Other Districts	2	No	No	No	Negative
Trashiyangtse	Yalang	Crossbred	15	F	Same herd	3	No	No	No	Negative
Trashiyangtse	Tongzhang	Crossbred	7	F	Other Districts	3	No	No	No	Negative
Trashiyangtse	Yalang	Indigenous	3	F	Other Districts	3	No	No	No	Negative
Trashiyangtse	Yalang	Crossbred	4	F	Other Districts	3	No	No	No	Negative
Trashiyangtse	Yalang	Indigenous	7	F	Same herd	2	No	No	No	Negative
Trashiyangtse	Yalang	Crossbred	5	F	Other Districts	2	Occasionally	No	Occasionally	Negative
Trashiyangtse	Tongzhang	Indigenous	5	M	Same herd	2	No	No	No	Negative
Trashiyangtse	Tongzhang	Indigenous	7	F	Same herd	2	No	No	No	Negative
Trashiyangtse	Tongzhang	Indigenous	6	F	Same herd	2	Occasionally	No	No	Negative
Trashiyangtse	Khamdang	Crossbred	6	F	Same herd	3	Occasionally	Occasionally	No	Negative
Trashiyangtse	Yalang	Indigenous	4	F	Same herd	2	No	No	No	Negative
Trashiyangtse	Tongzhang	Crossbred	3	F	Same herd	3	No	No	No	Negative
Trashiyangtse	Tongzhang	Crossbred	4	F	Same herd	3	No	No	No	Negative
Trashiyangtse	Tongzhang	Crossbred	8	F	Same herd	2	Occasionally	Occasionally	No	Negative
Trashiyangtse	Tongzhang	Crossbred	6	F	Same herd	3	No	No	No	Negative
Trashiyangtse	Yalang	Crossbred	6	F	Within District	2	No	No	No	Negative
Trashiyangtse	Tongzhang	Crossbred	5	F	Other Districts	4	No	No	No	Negative
Trashiyangtse	Khamdang	Crossbred	3	M	Same herd	2	Occasionally	No	No	Negative
Trashiyangtse	Tongzhang	Crossbred	10	F	Other Districts	3	No	No	No	Negative
Trashiyangtse	Yalang	Crossbred	6	F	Other Districts	2	No	No	No	Negative
Trashiyangtse	Yalang	Indigenous	6	F	Within District	3	No	No	No	Negative
Trashiyangtse	Yalang	Indigenous	6	F	Same herd	2	No	No	No	Negative
Trashiyangtse	Khamdang	Indigenous	9	F	Same herd	3	No	No	No	Negative
Trashiyangtse	Toetsho	Crossbred	4	F	Same herd	3	No	No	No	Negative
Trashiyangtse	Khamdang	Indigenous	3	M	Same herd	3	No	No	No	Negative
Trashiyangtse	Khamdang	Indigenous	3	F	Same herd	3	No	No	No	Negative
Trashiyangtse	Khamdang	Indigenous	10	F	Same herd	3	No	No	No	Negative
Trashiyangtse	Khamdang	Indigenous	3	F	Same herd	3	No	No	No	Negative
Trashiyangtse	Khamdang	Indigenous	6	F	Same herd	3	No	No	No	Negative
Trashiyangtse	Khamdang	Indigenous	14	F	Same herd	3	No	No	No	Negative
Trashiyangtse	Khamdang	Indigenous	12	M	Same herd	3	No	No	No	Negative
Trashiyangtse	Khamdang	Indigenous	5	F	Same herd	3	Occasionally	No	No	Negative
Trashiyangtse	Khamdang	Indigenous	4	F	Within District	3	No	No	No	Negative
Trashiyangtse	Toetsho	Crossbred	7	F	Same herd	3	No	No	No	Negative
Trashiyangtse	Toetsho	Indigenous	3	F	Within District	3	No	No	No	Negative
Trashiyangtse	Toetsho	Indigenous	3	F	Within District	3	No	No	No	Negative
Trashiyangtse	Yangtse	Crossbred	5	F	Same herd	4	No	No	No	Negative
Trashiyangtse	Toetsho	Indigenous	8	F	Same herd	4	Occasionally	No	No	Negative
Trashiyangtse	Khamdang	Indigenous	8	F	Other Districts	2	No	Occasionally	No	Negative
Trashiyangtse	Khamdang	Indigenous	5	M	Same herd	2	No	No	No	Negative
Trashiyangtse	Khamdang	Crossbred	4	M	Same herd	2	No	No	No	Negative
Trashiyangtse	Khamdang	Indigenous	8	F	Same herd	2	No	No	No	Negative
Trashiyangtse	Toetsho	Crossbred	5	F	Within District	3	No	No	No	Negative
Trashiyangtse	Khamdang	Crossbred	4	F	Within District	2	No	No	No	Negative
Trashiyangtse	Khamdang	Crossbred	3	F	Same herd	2	Occasionally	Occasionally	No	Negative
Trashiyangtse	Khamdang	Crossbred	8	F	Same herd	2	No	No	No	Negative
Trashiyangtse	Khamdang	Crossbred	3	F	Same herd	2	Occasionally	No	No	Negative
Trashiyangtse	Khamdang	Crossbred	9	F	Other Country	2	Occasionally	Occasionally	No	Negative
Trashiyangtse	Toetsho	Crossbred	4	F	Within District	2	Occasionally	No	No	Negative
Trashiyangtse	Toetsho	Crossbred	4	F	Same herd	3	No	No	No	Negative
Trashiyangtse	Toetsho	Indigenous	6	F	Within District	2	No	No	No	Negative
Trashiyangtse	Khamdang	Crossbred	6	F	Same herd	3	No	No	No	Negative
Trashiyangtse	Khamdang	Crossbred	7	F	Same herd	3	No	No	No	Negative
Trashiyangtse	Khamdang	Crossbred	5	F	Same herd	2	No	No	No	Negative
Trashiyangtse	Khamdang	Crossbred	6	F	Same herd	2	No	No	No	Negative
Trashiyangtse	Yangtse	Indigenous	8	F	Same herd	3	No	No	No	Negative
Trashiyangtse	Yangtse	Indigenous	7	F	Same herd	3	No	No	No	Negative
Trashiyangtse	Yangtse	Indigenous	4	F	Same herd	3	No	No	No	Negative
Trashiyangtse	Yangtse	Crossbred	5	F	Same herd	2	No	No	Occasionally	Negative
Trashiyangtse	Yangtse	Crossbred	5	M	Same herd	5	No	No	No	Negative
Trashiyangtse	Bomdeling	Indigenous	3	M	Same herd	3	No	No	No	Negative
Trashiyangtse	Bomdeling	Crossbred	3	F	Same herd	3	Occasionally	No	No	Negative
Trashiyangtse	Bomdeling	Crossbred	7	F	Same herd	3	No	No	No	Negative
Trashiyangtse	Bomdeling	Indigenous	8	F	Same herd	3	Occasionally	No	No	Negative
Trashiyangtse	Bomdeling	Crossbred	8	F	Other Districts	4	No	No	No	Negative
Trashiyangtse	Bomdeling	Crossbred	5	F	Other Districts	4	Occasionally	No	No	Negative
Trashiyangtse	Yangtse	Crossbred	3	F	Same herd	4	Occasionally	Occasionally	No	Negative
Trashiyangtse	Yangtse	Indigenous	3	M	Same herd	4	No	No	No	Negative
Trashiyangtse	Bomdeling	Indigenous	7	F	Same herd	2	Frequently	Frequently	Occasionally	Negative
Trashiyangtse	Bomdeling	Indigenous	6	F	Same herd	2	Occasionally	No	Occasionally	Negative
Trashiyangtse	Bomdeling	Crossbred	6	F	Within District	3	No	No	No	Negative
Trashiyangtse	Yangtse	Indigenous	6	F	Other Districts	3	No	No	No	Negative
Trashiyangtse	Yangtse	Crossbred	3	F	Within District	3	No	No	No	Negative
Trashiyangtse	Yangtse	Crossbred	7	F	Same herd	3	No	No	No	Negative
Trashiyangtse	Yangtse	Crossbred	6	F	Same herd	2	No	No	No	Negative
Trashiyangtse	Yangtse	Indigenous	6	F	Same herd	2	No	No	No	Negative
Trashiyangtse	Yangtse	Crossbred	8	F	Other Districts	2	No	No	No	Negative
Trashiyangtse	Yangtse	Crossbred	6	F	Other Districts	3	No	No	No	Negative
Trashiyangtse	Yangtse	Indigenous	5	F	Same herd	2	No	No	No	Negative
Trashiyangtse	Bomdeling	Crossbred	8	F	Same herd	5	No	No	No	Negative
Trashiyangtse	Bomdeling	Indigenous	15	F	Same herd	3	No	No	No	Negative
Trashiyangtse	Bomdeling	Indigenous	8	F	Same herd	2	No	No	No	Negative
Trashiyangtse	Bomdeling	Indigenous	4	F	Same herd	2	Occasionally	Occasionally	No	Negative
Trashiyangtse	Bomdeling	Indigenous	8	F	Same herd	2	No	No	No	Negative
Trashiyangtse	Bomdeling	Indigenous	5	F	Same herd	2	No	No	No	Negative
Trashiyangtse	Bomdeling	Indigenous	5	F	Same herd	2	Occasionally	No	No	Negative
Trashiyangtse	Bomdeling	Indigenous	6	F	Same herd	2	No	No	No	Negative
Trashiyangtse	Bomdeling	Crossbred	5	F	Same herd	2	Occasionally	No	No	Negative
Trashiyangtse	Bomdeling	Indigenous	4	F	Same herd	2	No	No	No	Negative
Trashiyangtse	Bomdeling	Indigenous	10	F	Same herd	3	No	No	No	Negative
